# Supplementary material for: Comprehensive analysis of 33 human cancers reveals clinical implications and immunotherapeutic value of the solute carrier family 35 member A2
Source: Front Immunol. 2023 May 18;14:1155182. doi: 10.3389/fimmu.2023.1155182 (PMC10232969; doi:10.3389/fimmu.2023.1155182)
Supplement: Supplementary file 12 [file Table_1.xlsx]

## Sheet: Sheet1
Abbreviations of cancers		TCGA	METABRIC	CGGA
Abbreviation	Cancer type	Numbers of Samples	Numbers of Samples	Numbers of Samples
ACC	Adrenocortical carcinoma	79
BLCA	Bladder urothelial carcinoma	433
BRCA	Breast invasive carcinoma	1222	644
CESC	Cervical squamous cell carcinoma and endocervical adenocarcinoma	309
CHOL	Cholangiocarcinoma	45
COAD	Colon adenocarcinoma	521
DLBC	Lymphoid neoplasm diffuse large B-cell lymphoma	48
ESCA	Esophageal carcinoma	173
GBM	Glioblastoma multiforme	174		237
HNSC	Head and neck squamous cell carcinoma	546
KICH	Kidney chromophobe	89
KIRC	Kidney renal clear cell carcinoma	611
KIRP	Kidney renal papillary cell carcinoma	321
LAML	Acute myeloid leukemia	151
LGG	Brain lower grade glioma	529		180
LIHC	Liver hepatocellular carcinoma	424
LUAD	Lung adenocarcinoma	594
LUSC	Lung squamous cell carcinoma	551
MESO	Mesothelioma	86
OV	Ovarian serous cystadenocarcinoma	379
PAAD	Pancreatic adenocarcinoma	182
PCPG	Pheochromocytoma and paraganglioma	186
PRAD	Prostate adenocarcinoma	551
READ	Rectum adenocarcinoma	177
SARC	Sarcoma	265
SKCM	Skin cutaneous melanoma	472
STAD	Stomach adenocarcinoma	407
TGCT	Testicular germ cell tumors	156
THCA	Thyroid carcinoma	568
THYM	Thymoma	121
UCEC	Uterine corpus endometrioid carcinoma	587
UCS	Uterine carcinosarcoma	56
UVM	Uveal melanoma	80
