# Supplementary material for: Comprehensive analysis of 33 human cancers reveals clinical implications and immunotherapeutic value of the solute carrier family 35 member A2
Source: Front Immunol. 2023 May 18;14:1155182. doi: 10.3389/fimmu.2023.1155182 (PMC10232969; doi:10.3389/fimmu.2023.1155182)
Supplement: Supplementary file 13 [file Table_2.xlsx]

## Sheet: Sheet1
Supplementary Table 2: List of datasets.
Datasets types	Accession	Title	Cancer Type	Project (Abbreviations)	Data type of expression	Number of Samples
						Numbers of Samples
						Numbers of Samples
GEO datasets	GSE13507	Predective Value of Prognosis-Related Gene Expression Study in Primary Bladder Cancer	Bladder urothelial carcinoma	BLCA	microarray data	165
	GSE69053	Transferring genomics to the clinic: distinguishing Burkitt and Diffuse large B-cell lymphoma	Lymphoid neoplasm diffuse large B-cell lymphoma	DLBC	microarray data	294
	GSE53625	LncRNA profile study reveals a three-lncRNA signature associated with the survival of esophageal squamous cell carcinoma patients	Esophageal carcinoma	ESCA	microarray data	348
	GSE65858	Gene expression patterns and TP53 mutations are associated with HPV RNA status, lymph node metastasis, and survival in head and neck cancer	Head and neck squamous cell carcinoma	HNSC	microarray data	270
	GSE2748	A molecular classification of papillary renal cell carcinom	Kidney renal papillary cell carcinoma	KIRP	microarray data	27
	GSE37642	Prognostic gene signature for AML	Acute myeloid leukemia	LAML	microarray data	553
	GSE144269	The genomic landscape of Mongolian hepatocellular carcinoma	Liver hepatocellular carcinoma	LIHC	RNA-seq	136
	GSE30219	"Off-context" gene expression in lung cancer identifies a group of metastatic-prone tumors	Lung adenocarcinoma	LUAD	microarray data	274
	GSE157009	Multi-institutional prospective validation of prognostic mRNA signatures in early stage squamous lung cancer (Alliance) [cohort I]	Lung squamous cell carcinoma	LUSC	microarray data	246
	GSE17118	TCEAL7 Inhibition of c-Myc Activity in Alternative Lengthening of Telomeres Regulates hTERT Expression	Mesothelioma	MESO	microarray data	55
	GSE32062	Immune-activation as a therapeutic direction for patients with high-risk ovarian cancer based on gene expression signature (1)	Ovarian serous cystadenocarcinoma	OV	microarray data	252
	GSE97211	High-confidence Coding and Noncoding Transcriptome Maps	Rectum adenocarcinoma	READ	RNA-seq	348
	GSE17674	High-confidence Coding and Noncoding Transcriptome Maps	Sarcoma	SARC	RNA-seq	44
	GSE194234	RNA sequencing of primary Sjögren’s syndrome neutrophils	Skin cutaneous melanoma	SKCM	RNA-seq	44
	GSE119041	Thermo Fisher Scientific OncoScan expression array data for undifferentiated uterine sarcomas (expression)	Uterine carcinosarcoma	USC	microarray data	50
